# Supplementary material for: Somatic Hypomethylation of Pericentromeric SST1 Repeats and Tetraploidization in Human Colorectal Cancer Cells
Source: Cancers (Basel). 2021 Oct 26;13(21):5353. doi: 10.3390/cancers13215353 (PMC8582499; doi:10.3390/cancers13215353)
Supplement: Supplementary file 1 [file cancers-13-05353-s001.zip]

Archive with 5 entries (5 files):
- cancers-1346744-supplementary-author confirmation-/cancers-1346744-supplementary figures-.pdf
- cancers-1346744-supplementary-author confirmation-/GSEA.zip
- cancers-1346744-supplementary-author confirmation-/STR.zip
- cancers-1346744-supplementary-author confirmation-/Table S1.zip
- cancers-1346744-supplementary-author confirmation-/Table S2.zip
